# Supplementary material for: DEAD-Box RNA Helicase 21 (DDX21) Positively Regulates the Replication of Porcine Reproductive and Respiratory Syndrome Virus via Multiple Mechanisms
Source: Viruses. 2022 Feb 24;14(3):467. doi: 10.3390/v14030467 (PMC8949431; doi:10.3390/v14030467)
Supplement: Supplementary file 1 [file viruses-14-00467-s001.zip]

Archive with 1 entries (1 files):
- viruses-1615404-supplementary.pdf
